# Supplementary material for: Psychometric properties of the perceived stress scale in Ethiopian university students
Source: BMC Public Health. 2019 Jan 9;19:41. doi: 10.1186/s12889-018-6310-z (PMC6325789; doi:10.1186/s12889-018-6310-z)
Supplement: Supplementary file 5 — The file contains the data used in the psychometric analysis of the Perceived stress scale (PSS) in Ethiopian university students. The data file contain data related to participants’ age, body mass index, athletic activity, grade at last examination, religion, gender, attendance, substance use(alcohol, smoking and khat use), PSS scores, generalized anxiety scale-7 total score. (DAT 25 kb) [file 12889_2018_6310_MOESM5_ESM.dat]

age_category	bmi_grp	Ath_grp	Grade_grp	Religion	Gender	Attendance	Monthly_inc	alcohol	smoke	chat	pss_1	pss_2	pss_3	pss_4	pss_5	pss_6	pss_7	pss_8	pss_9	pss_10	pss_factor1	pss_factor2	pss_t	pss_4t	pss_4_factor_1	pss_4_factor_2	gad_total	gad_group	lseq_total
0	1	0	5	2	0	80	5	0	0	0	4	0	4	3	0	1	0	0	4	4	17	3	20	7	4	3	1	0	60
2	2	2	0	0	0	90	2	1	0	1	4	4	4	1	4	0	3	0	4	4	20	8	28	13	8	5	10	2	62
1	0	2	1	0	0	98	0	0	0	0	2	4	4	4	4	0	1	3	0	0	10	12	22	12	4	8	9	1	35
1	1	2	5	1	0	80	4	0	0	0	0	4	2	4	0	2	2	0	4	4	16	6	22	12	8	4	13	2	45
0	1	1	5	0	1	100	4	0	0	0	0	2	1	1	4	4	0	2	0	4	11	7	18	11	6	5	5	1	87.5
0	1	2	4	0	0	95	0	0	0	0	3	4	0	4	4	2	0	0	3	3	15	8	23	15	7	8	5	1	32.5
0	1	2	3	0	0	100	3	0	0	0	2	3	0	0	2	2	4	3	0	4	11	9	20	9	7	2	1	0	77.5
1	1	2	0	1	0	90	5	0	0	0	4	3	3	4	0	4	0	4	4	4	22	8	30	11	7	4	0	0	64
0	1	2	0	2	0	94	5	0	0	1	0	2	4	1	1	0	4	4	0	0	6	10	16	4	2	2	10	2	25
1	1	2	4	2	0	100	5	0	0	0	2	4	3	4	0	1	0	0	1	2	13	4	17	10	6	4	16	3	60
0	0	1	4	2	0	85	5	0	0	0	2	1	4	3	1	4	3	2	0	3	14	9	23	8	4	4	12	2	42.5
0	1	1	3	1	0	97	2	0	0	0	4	4	4	1	4	2	0	3	4	1	19	8	27	10	5	5	12	2	59
0	2	3	3	1	0	95	0	0	0	0	4	4	4	0	0	4	1	0	4	0	20	1	21	4	4	0	6	1	50
1	1	3	3	1	0	100	0	0	0	0	3	3	0	4	3	0	4	1	0	0	6	12	18	10	3	7	12	2	55
0	0	0	0	1	1	100	1	0	0	0	1	2	0	2	4	4	4	4	0	0	7	14	21	8	2	6	9	1	49
0	1	1	3	1	0	100	1	0	0	0	3	4	2	2	0	0	2	3	3	4	16	7	23	10	8	2	12	2	53
1	1	2	3	1	0	95	5	0	0	0	1	3	1	0	0	4	0	3	0	1	10	3	13	4	4	0	6	1	54
0	1	2	1	1	0	96	5	0	0	0	1	3	1	0	0	4	0	3	0	1	10	3	13	4	4	0	6	1	51
0	0	2	3	0	0	90	2	0	0	0	0	0	2	0	0	0	0	4	2	0	4	4	8	0	0	0	5	1	65
1	1	0	3	0	0	100	0	0	0	0	0	0	0	3	4	0	3	3	2	4	6	13	19	11	4	7	13	2	51
0	1	1	4	0	0	85	1	0	0	0	2	1	4	4	2	2	0	0	4	2	15	6	21	9	3	6	10	2	37.5
0	1	2	4	2	0	100	1	0	0	0	0	0	0	0	4	0	0	4	0	0	0	8	8	4	0	4	3	0	100
1	1	2	3	0	0	100	4	0	0	0	1	2	0	4	1	4	0	1	0	2	9	6	15	9	4	5	6	1	57.5
0	0	0	2	0	1	100	3	0	0	0	0	1	4	1	2	1	3	2	3	4	13	8	21	8	5	3	9	1	45
0	1	0	3	0	1	100	3	0	0	0	0	2	4	1	3	3	1	4	4	2	15	9	24	8	4	4	9	1	62.5
1	1	2	3	1	0	100	0	0	0	0	2	3	2	4	2	4	0	3	0	2	13	9	22	11	5	6	10	2	57.5
0	1	2	0	0	0	95	5	0	0	0	3	4	3	2	4	0	4	2	1	0	11	12	23	10	4	6	5	1	87.5
1	1	0	3	0	0	100	5	0	0	0	2	1	1	3	4	3	0	2	4	1	12	9	21	9	2	7	11	2	52.5
1	1	2	0	1	1	90	5	0	0	0	0	0	0	4	0	0	2	4	0	0	0	10	10	4	0	4	0	0	0
2	1	2	3	0	0	98	4	0	0	0	2	1	0	4	4	4	2	2	3	3	13	12	25	12	4	8	0	0	27.5
1	1	0	5	2	0	100	3	0	0	0	0	0	0	0	0	3	1	1	0	3	6	2	8	3	3	0	10	2	60
1	1	3	5	2	0	100	4	0	0	0	4	0	2	1	1	2	4	2	2	2	12	8	20	4	2	2	7	1	17.5
1	1	3	3	0	1	99	0	0	0	0	0	0	1	2	3	0	0	3	0	3	4	8	12	8	3	5	6	1	77.5
0	1	0	4	0	0	95	0	0	0	0	0	4	2	2	2	3	3	2	2	0	11	9	20	8	4	4	5	1	37.5
0	1	2	5	2	0	80	5	0	0	0	4	4	4	0	1	0	1	0	4	2	18	2	20	7	6	1	15	3	70
1	1	0	0	1	0	80	5	0	0	0	2	0	3	1	0	2	4	3	2	2	11	8	19	3	2	1	13	2	37
1	1	0	2	0	0	95	5	0	0	0	4	2	4	3	1	3	2	4	4	4	21	10	31	10	6	4	20	3	50
0	1	0	3	1	1	97	3	0	0	0	2	0	0	3	3	2	2	4	4	2	10	12	22	8	2	6	3	0	62.5
1	1	0	0	0	0	100	5	0	0	0	1	0	0	0	1	0	0	4	2	1	4	5	9	2	1	1	6	1	40
1	1	2	0	2	0	100	0	0	0	0	4	3	1	1	3	2	1	0	0	2	12	5	17	9	5	4	4	0	43
0	1	1	4	2	0	100	1	0	0	1	2	1	2	1	0	2	3	4	0	0	7	8	15	2	1	1	0	0	54
3	1	0	3	0	0	95	4	1	0	0	2	1	4	0	2	3	1	4	4	3	17	7	24	6	4	2	9	1	50
0	1	3	2	1	0	100	3	0	0	0	0	2	3	0	2	3	0	3	0	1	9	5	14	5	3	2	7	1	63
3	0	3	3	0	0	100	2	1	0	0	0	1	0	4	2	0	0	4	0	0	1	10	11	7	1	6	7	1	60
1	1	2	4	1	0	80	2	0	0	0	1	3	2	3	4	4	2	4	3	4	17	13	30	14	7	7	13	2	32.5
0	1	1	4	0	0	95	1	0	0	0	0	2	3	4	0	2	2	3	3	3	13	9	22	9	5	4	16	3	60
0	1	2	0	0	0	90	1	0	0	0	0	0	2	0	4	0	4	3	2	0	4	11	15	4	0	4	6	1	65
1	1	2	6	0	0	80	4	0	0	0	3	2	1	0	2	0	3	0	0	1	7	5	12	5	3	2	8	1	57.5
0	2	1	3	0	0	100	4	0	0	0	0	2	2	4	0	1	1	1	1	1	7	6	13	7	3	4	10	2	85
2	1	2	1	0	0	100	3	0	0	0	1	1	2	4	4	3	2	1	0	1	8	11	19	10	2	8	7	1	80
0	0	2	3	0	0	95	5	0	0	0	4	1	1	2	2	1	4	4	2	2	11	12	23	7	3	4	7	1	50
0	0	3	4	1	0	100	3	0	0	0	2	3	2	4	4	1	1	4	1	0	9	13	22	11	3	8	6	1	40
0	1	2	3	0	1	100	4	0	0	0	2	1	3	0	0	0	2	1	0	0	6	3	9	1	1	0	9	1	32.5
0	1	0	3	2	0	80	5	0	0	1	0	2	3	1	0	1	0	2	4	3	13	3	16	6	5	1	7	1	75
1	0	2	1	1	0	95	5	1	0	0	3	4	0	0	0	3	0	0	2	3	15	0	15	7	7	0	3	0	60
0	1	0	0	1	0	80	5	0	0	0	4	4	2	1	3	2	1	3	2	4	18	8	26	12	8	4	11	2	80
0	1	1	3	0	0	95	5	0	0	0	4	3	2	4	1	2	2	0	4	3	18	7	25	11	6	5	9	1	52.5
1	1	2	4	3	0	100	5	0	0	0	3	0	2	1	2	2	1	0	0	2	9	4	13	5	2	3	3	0	55
0	1	0	3	0	1	97	1	0	0	0	4	3	3	2	4	2	2	4	4	2	18	12	30	11	5	6	4	0	57.5
1	1	0	5	2	0	100	5	0	0	0	2	2	3	3	3	1	1	0	4	1	13	7	20	9	3	6	7	1	47.5
1	0	3	3	2	0	100	1	0	0	0	1	1	0	4	3	1	0	1	3	2	8	8	16	10	3	7	9	1	63
1	2	0	1	0	1	95	5	0	0	0	2	4	1	1	2	2	0	0	4	1	14	3	17	8	5	3	16	3	47.5
1	1	0	3	1	0	100	5	0	0	0	3	3	3	3	2	3	4	2	1	4	17	11	28	12	7	5	16	3	60
1	1	0	5	0	0	100	1	0	0	0	0	2	1	2	4	3	3	1	0	2	8	10	18	10	4	6	11	2	42.5
0	1	2	3	0	0	100	2	0	0	0	2	2	1	3	0	3	3	1	2	4	14	7	21	9	6	3	14	2	52.5
0	1	2	0	1	0	93	5	0	0	0	1	2	0	0	2	4	0	1	0	1	8	3	11	5	3	2	10	2	35
0	1	2	0	1	0	92	0	0	0	0	2	2	0	2	3	0	4	2	3	0	7	11	18	7	2	5	4	0	49.8
0	1	2	1	2	0	100	5	0	0	0	4	3	1	1	2	1	4	1	2	1	12	8	20	7	4	3	4	0	52.7
1	1	3	4	1	0	98	4	0	0	0	0	0	0	0	4	1	4	3	0	1	2	11	13	5	1	4	2	0	80
0	1	0	0	1	1	100	5	0	0	0	2	4	1	1	2	4	3	1	2	4	17	7	24	11	8	3	9	1	78
0	2	2	0	1	1	90	4	0	0	1	2	3	3	4	3	0	2	1	3	1	12	10	22	11	4	7	11	2	75
0	0	0	4	2	0	96	5	0	0	0	2	3	2	0	2	2	1	4	4	1	14	7	21	6	4	2	14	2	60
1	3	0	3	1	0	100	5	0	0	0	4	1	3	1	2	3	2	4	2	2	15	9	24	6	3	3	7	1	77.5
0	0	2	3	0	0	100	5	0	0	0	0	1	0	0	3	0	4	3	2	0	3	10	13	4	1	3	3	0	50
1	1	2	0	1	0	98	0	0	0	0	2	4	4	1	2	1	2	4	2	1	14	9	23	8	5	3	9	1	45
0	2	0	0	1	0	80	5	0	0	0	2	1	2	1	2	4	1	0	2	0	11	4	15	4	1	3	5	1	70
0	0	0	0	1	1	90	3	0	0	0	1	3	0	1	3	2	1	0	0	1	7	5	12	8	4	4	8	1	50
0	1	2	1	2	0	100	3	0	0	0	4	2	1	1	2	1	4	1	2	1	11	8	19	6	3	3	4	0	56
1	1	2	4	2	0	100	1	0	0	0	0	3	1	1	1	0	1	3	1	2	7	6	13	7	5	2	5	1	37.5
1	1	1	5	0	0	100	1	0	0	0	4	1	3	0	1	1	1	1	1	0	10	3	13	2	1	1	5	1	30
1	3	1	3	2	0	90	4	0	0	1	3	2	1	2	0	1	0	2	4	2	13	4	17	6	4	2	7	1	25
0	1	2	4	1	0	100	2	0	0	0	0	0	0	1	2	0	1	0	2	2	4	4	8	5	2	3	8	1	45
0	1	2	0	1	0	94	4	0	0	0	1	2	0	3	4	1	3	4	3	0	7	14	21	9	2	7	1	0	56
0	1	3	5	1	0	100	5	0	0	0	0	0	0	0	0	0	0	1	1	1	2	1	3	1	1	0	7	1	62.5
0	1	2	5	2	0	100	5	0	0	1	0	2	0	2	1	3	0	2	2	0	7	5	12	5	2	3	7	1	70
0	1	2	4	4	0	100	0	0	0	1	0	0	3	2	3	1	2	4	2	3	9	11	20	8	3	5	0	0	62.5
0	0	1	3	1	0	100	5	0	0	0	2	4	3	0	1	2	3	2	4	4	19	6	25	9	8	1	17	3	30
0	3	0	3	3	0	98	2	0	0	0	0	2	0	4	4	0	4	4	2	2	6	16	22	12	4	8	1	0	50
2	1	3	4	0	0	100	4	0	0	0	2	3	1	0	2	1	1	2	0	3	10	5	15	8	6	2	4	0	67.5
2	1	0	2	1	0	100	3	0	0	0	0	1	1	0	0	1	0	0	2	0	5	0	5	1	1	0	1	0	60
1	1	0	3	2	0	100	0	0	0	0	3	2	0	0	2	2	2	0	2	0	9	4	13	4	2	2	0	0	66.5
0	3	0	0	1	1	100	5	0	0	0	2	4	1	2	1	2	3	0	2	3	14	6	20	10	7	3	13	2	79.5
0	1	0	0	0	1	98	1	0	0	0	1	2	3	3	0	1	1	1	1	3	11	5	16	8	5	3	14	2	55
0	0	0	4	1	0	95	5	0	0	0	4	2	4	2	3	0	3	2	2	1	13	10	23	8	3	5	14	2	50
0	1	2	0	0	1	100	0	0	0	0	2	0	0	1	3	3	2	2	2	3	10	8	18	7	3	4	7	1	42.5
0	0	2	0	1	0	80	5	0	0	0	3	4	2	3	0	3	0	2	3	4	19	5	24	11	8	3	14	2	56.3
0	1	1	3	3	0	100	5	0	0	0	0	3	0	4	3	2	1	2	1	1	7	10	17	11	4	7	8	1	45
0	0	0	2	0	1	100	4	0	0	0	3	1	4	0	2	1	1	0	2	2	13	3	16	5	3	2	18	3	27.5
1	0	1	2	1	0	98	2	1	0	1	2	3	1	1	4	3	4	2	2	1	12	11	23	9	4	5	8	1	55
1	1	2	6	0	0	100	1	0	0	0	3	4	2	0	1	1	2	3	3	1	14	6	20	6	5	1	15	3	32.5
1	1	0	3	1	0	98	0	0	0	0	2	4	3	0	3	1	1	1	2	3	15	5	20	10	7	3	4	0	57.5
0	1	2	0	1	1	100	0	0	0	0	0	1	2	4	4	0	4	4	0	2	5	16	21	11	3	8	8	1	57.6
0	1	2	0	0	0	80	5	0	0	0	1	2	0	1	3	2	2	2	3	4	12	8	20	10	6	4	9	1	40
0	1	0	3	2	0	90	5	0	0	0	1	1	2	0	0	3	0	0	2	0	9	0	9	1	1	0	3	0	62.5
1	1	2	5	0	0	100	4	0	0	0	1	1	2	0	2	3	0	0	1	3	11	2	13	6	4	2	5	1	100
0	1	2	0	1	0	98	0	0	0	0	2	0	0	2	1	2	0	2	0	2	6	5	11	5	2	3	7	1	52.5
2	1	2	2	0	0	100	2	0	0	0	1	0	2	4	4	0	2	2	0	0	3	12	15	8	0	8	0	0	72.5
1	1	0	5	0	0	100	4	1	0	0	2	1	2	3	2	0	0	2	0	0	5	7	12	6	1	5	3	0	50
1	0	0	0	3	1	94	5	0	0	0	3	2	4	3	2	4	1	2	4	2	19	8	27	9	4	5	13	2	74.2
1	1	0	5	3	0	100	0	0	0	0	3	1	2	1	2	4	2	0	3	3	16	5	21	7	4	3	11	2	45
1	1	2	1	1	0	100	5	0	0	0	4	2	2	0	0	1	1	2	2	3	14	3	17	5	5	0	8	1	42.5
1	1	2	0	1	0	100	1	0	0	0	3	2	2	0	2	2	1	2	1	4	14	5	19	8	6	2	8	1	50
0	2	2	4	0	0	90	3	1	0	0	1	2	2	1	3	0	4	3	2	3	10	11	21	9	5	4	13	2	0
1	1	0	3	0	0	94	1	0	0	0	0	2	3	2	3	3	3	2	3	1	12	10	22	8	3	5	8	1	38
0	0	0	1	1	1	100	1	0	0	0	0	0	0	4	3	2	4	2	0	1	3	13	16	8	1	7	4	0	72.5
1	1	2	3	0	0	100	1	1	0	0	2	1	2	2	3	1	1	3	3	4	13	9	22	10	5	5	9	1	27.5
0	3	0	1	1	0	95	0	0	0	0	0	0	1	0	2	1	1	1	2	3	7	4	11	5	3	2	4	0	50
0	2	0	3	1	0	100	0	0	0	0	1	2	0	4	3	0	4	3	0	2	5	14	19	11	4	7	9	1	30
2	1	1	0	1	0	100	0	1	0	0	0	2	3	2	2	2	3	3	4	3	14	10	24	9	5	4	10	2	57.5
1	1	2	0	2	0	94	2	0	0	0	3	4	2	2	3	3	3	0	2	2	16	8	24	11	6	5	7	1	89.7
1	1	2	0	1	0	100	0	0	0	0	0	0	2	4	4	0	2	4	0	0	2	14	16	8	0	8	2	0	56.5
0	1	0	3	1	0	100	1	0	0	0	2	1	3	3	2	1	1	0	2	3	12	6	18	9	4	5	12	2	50
1	0	0	1	2	1	95	5	0	0	0	2	2	0	4	3	3	2	4	2	2	11	13	24	11	4	7	7	1	50
1	1	2	0	0	1	100	5	0	0	0	4	3	2	3	2	2	1	3	1	3	15	9	24	11	6	5	0	0	50
1	1	1	5	0	0	80	2	0	0	0	0	0	2	4	1	2	1	2	2	1	7	8	15	6	1	5	2	0	80
1	0	1	0	1	0	80	5	0	0	0	2	4	3	1	4	3	2	3	3	3	18	10	28	12	7	5	3	0	60
0	1	1	4	0	0	100	5	0	0	0	0	3	2	2	0	3	1	2	3	2	13	5	18	7	5	2	14	2	65
0	1	0	5	0	0	100	1	0	0	0	0	1	0	3	2	3	0	1	2	1	7	6	13	7	2	5	15	3	75
4	1	0	0	0	0	80	5	0	0	0	0	0	0	4	2	0	4	4	0	0	0	14	14	6	0	6	2	0	100
0	1	2	0	0	1	99	4	0	0	0	2	0	2	2	2	2	0	2	0	2	8	6	14	6	2	4	11	2	65
0	1	2	0	1	1	100	1	0	0	0	0	1	1	3	2	1	2	4	3	0	6	11	17	6	1	5	5	1	77.5
0	1	2	5	0	0	98	2	0	0	0	0	0	0	0	1	1	1	0	2	1	4	2	6	2	1	1	5	1	72.5
1	1	0	1	0	1	100	5	0	0	0	2	2	0	4	3	0	4	3	2	1	7	14	21	10	3	7	3	0	52.5
0	0	0	0	1	0	100	5	0	0	0	4	2	2	0	0	2	1	0	4	3	17	1	18	5	5	0	4	0	67.5
0	1	1	0	0	0	88	3	0	0	0	2	3	0	2	0	2	2	2	1	2	10	6	16	7	5	2	9	1	65
2	1	0	2	0	1	100	1	0	0	0	0	0	2	2	4	0	4	4	0	0	2	14	16	6	0	6	1	0	100
0	1	0	3	2	0	80	2	0	0	0	1	2	1	3	4	0	1	2	0	1	5	10	15	10	3	7	15	3	61
0	0	0	2	2	0	50	5	0	0	0	0	1	0	3	2	2	3	1	3	2	8	9	17	8	3	5	8	1	45
0	1	2	3	0	0	90	5	0	0	0	1	0	0	3	2	3	2	4	1	1	6	11	17	6	1	5	13	2	49.1
1	1	2	3	0	0	100	4	0	0	0	2	3	1	0	1	3	2	3	1	3	13	6	19	7	6	1	9	1	40
0	1	1	4	1	0	100	1	0	0	0	0	0	1	4	2	1	1	1	1	2	5	8	13	8	2	6	2	0	82.5
0	0	2	0	2	0	100	5	0	0	0	2	2	2	4	1	1	4	2	2	2	11	11	22	9	4	5	6	1	100
1	1	2	5	1	0	80	0	0	0	0	2	2	0	1	2	1	1	4	2	2	9	8	17	7	4	3	3	0	70
0	1	2	3	0	0	90	3	1	0	1	2	2	2	1	4	0	3	3	0	0	6	11	17	7	2	5	10	2	32.5
1	1	0	5	1	0	100	4	0	0	0	1	2	4	1	3	3	1	3	3	2	15	8	23	8	4	4	4	0	61.5
2	1	0	0	1	0	95	1	0	0	0	0	2	1	0	1	0	2	2	1	0	4	5	9	3	2	1	4	0	54.5
2	1	0	1	1	0	98	1	0	0	0	0	0	0	2	2	0	2	2	3	2	5	8	13	6	2	4	2	0	100
0	1	2	3	1	1	95	4	0	0	0	1	2	1	4	2	2	3	2	0	0	6	11	17	8	2	6	12	2	55
1	1	0	0	0	0	94	5	0	0	0	0	2	2	0	2	0	2	2	2	0	6	6	12	4	2	2	2	0	91
0	1	1	2	0	0	98	4	0	0	0	2	3	2	0	3	2	2	4	1	1	11	9	20	7	4	3	11	2	47.5
1	1	1	5	2	0	96	1	0	0	0	1	2	3	1	3	3	3	4	3	2	14	11	25	8	4	4	8	1	37.5
1	0	0	1	2	0	100	1	0	0	0	0	3	3	2	2	3	2	1	3	2	14	7	21	9	5	4	13	2	20
1	1	2	4	0	0	60	2	0	0	0	1	0	0	2	1	0	0	2	2	1	4	5	9	4	1	3	2	0	100
1	1	0	0	0	1	100	4	0	0	0	0	2	2	1	1	1	2	2	4	2	11	6	17	6	4	2	3	0	100
0	1	2	3	1	0	95	5	0	0	0	3	1	2	1	3	0	2	1	1	0	7	7	14	5	1	4	4	0	40
1	1	0	2	0	0	100	5	0	0	0	3	1	2	1	3	0	2	1	1	0	7	7	14	5	1	4	8	1	30
0	1	2	0	0	1	99	0	0	0	0	2	0	1	2	4	0	3	4	0	0	3	13	16	6	0	6	3	0	65
0	0	2	1	1	1	95	5	0	0	0	2	1	0	4	2	0	2	3	2	2	7	11	18	9	3	6	8	1	50
2	1	0		0	0	80	2	0	0	0	0	0	0	0	2	1	0	1	1	0	2	3	5	2	0	2	2	0	100
2	1	0	0	2	0	80	5	0	0	0	0	0	0	0	2	1	0	1	1	0	2	3	5	2	0	2	2	0	100
1	1	2	3	0	0	100	4	0	0	0	2	1	3	1	3	0	1	3	3	1	10	8	18	6	2	4	8	1	50
0	1	3	1	2	0	100	5	0	0	0	3	2	1	0	2	3	3	2	3	1	13	7	20	5	3	2	8	1	78.5
1	2	2	0	1	0	80	5	1	1	1	2	4	4	2	3	2	1	3	3	3	18	9	27	12	7	5	12	2	27.5
1	1	2	0	3	0	100	0	0	0	0	2	3	2	0	1	2	0	1	0	2	11	2	13	6	5	1	13	2	44
0	2	1	3	1	0	98	5	0	0	0	1	2	1	2	4	3	3	2	3	3	13	11	24	11	5	6	6	1	52.5
0	0	0	4	2	0	100	4	0	0	0	4	4	4	0	0	4	0	0	4	4	24	0	24	8	8	0	9	1	62.5
1	1	0	3	1	1	100	4	0	0	0	1	2	0	4	4	2	2	3	0	1	6	13	19	11	3	8	5	1	27.5
4	1	2	3	0	0	100	4	0	0	0	1	0	2	2	4	0	2	2	0	0	3	10	13	6	0	6	0	0	72.5
1	1	2	3	1	0	98	3	0	0	0	1	0	1	0	2	1	0	2	3	1	7	4	11	3	1	2	9	1	40
0	0	0	4	1	1	100	1	0	0	0	4	4	2	2	2	3	2	2	3	1	17	8	25	9	5	4	5	1	72.5
0	1	0	3	2	0	80	5	0	0	0	2	0	2	2	2	3	2	1	3	3	13	7	20	7	3	4	7	1	10
0	1	0	2	2	0	95	5	0	0	1	2	1	2	0	3	2	1	3	0	1	8	7	15	5	2	3	9	1	55
1	1	3	5	1	0	100	5	0	0	0	4	2	3	1	1	2	2	3	4	2	17	7	24	6	4	2	11	2	52.5
0	1	2	3	0	0	99	0	0	0	0	2	3	1	4	2	3	1	3	3	2	14	10	24	11	5	6	7	1	70
2	1	2	5	0	0	100	1	0	0	0	4	3	4	1	0	4	0	0	3	3	21	1	22	7	6	1	5	1	60
0	3	3	4	0	0	100	3	0	0	0	4	2	4	1	1	3	2	1	4	2	19	5	24	6	4	2	11	2	27.5
1	1	2	6	1	0	100	1	0	0	0	2	4	2	1	1	1	1	1	1	1	11	4	15	7	5	2	9	1	100
1	1	0	0	0	0	92	5	0	0	0	0	0	1	1	2	1	4	3	0	0	2	10	12	3	0	3	5	1	90.9
3	2	3	4	0	0	100	4	0	0	0	2	1	2	4	3	1	3	4	0	0	6	14	20	8	1	7	1	0	82.5
0	1	2	3	0	0	100	1	0	0	0	0	1	3	4	2	1	2	3	1	1	7	11	18	8	2	6	8	1	40
0	1	3	1	2	0	100	5	0	0	0	1	2	0	1	1	2	0	2	1	3	9	4	13	7	5	2	8	1	100
0	0	2	2	0	1	85	2	0	0	0	3	3	2	2	3	3	0	1	4	3	18	6	24	11	6	5	10	2	30
2	0	0	1	0	0	100	4	0	0	0	0	1	0	2	2	3	0	1	2	1	7	5	12	6	2	4	7	1	80
1	1	2	1	1	0	100	1	0	0	0	0	2	2	0	2	0	2	2	2	2	8	6	14	6	4	2	2	0	52
0	1	2	1	2	0	100	2	0	0	0	2	1	0	1	1	1	1	3	2	0	6	6	12	3	1	2	5	1	60
0	1	0	3	0	1	100	5	0	0	0	1	2	3	0	1	2	2	1	2	0	10	4	14	3	2	1	0	0	70
0	0	0	0	3	1	100	5	0	0	0	3	4	4	1	1	4	0	0	4	4	23	2	25	10	8	2	16	3	50
0	1	0	5	0	0	99	5	0	0	0	2	3	4	2	1	3	3	2	4	3	19	8	27	9	6	3	12	2	67.5
0	0	0	4	1	0	95	1	0	0	0	3	2	2	1	1	2	1	3	0	2	11	6	17	6	4	2	3	0	75
0	0	3	5	1	0	100	5	0	0	0	4	3	2	1	0	3	2	2	2	3	17	5	22	7	6	1	2	0	82.5
2	1	2	3	0	0	80	4	0	0	0	0	0	0	4	4	0	4	4	0	0	0	16	16	8	0	8	0	0	100
2	1	0	3	0	0	100	1	0	0	0	0	0	0	4	4	0	4	4	0	0	0	16	16	8	0	8	0	0	100
1	1	0	0	0	0	100	5	1	0	0	0	0	0	4	4	0	4	4	0	0	0	16	16	8	0	8	0	0	29
2	1	0	0	0	0	80	5	0	0	0	0	0	0	4	4	0	4	4	0	0	0	16	16	8	0	8	0	0	50
2	1	0	0	1	0	100	5	0	0	0	0	0	0	4	4	0	4	4	0	0	0	16	16	8	0	8	0	0	100
2	2	2	0	1	0	80	4	0	0	0	0	0	0	4	4	0	4	4	0	0	0	16	16	8	0	8	0	0	100
2	1	2	3	0	0	80	4	0	0	0	0	0	0	4	4	0	4	4	0	0	0	16	16	8	0	8	0	0	100
1	1	2	1	0	0	100	1	1	0	0	2	2	3	1	3	3	0	2	3	1	14	6	20	7	3	4	6	1	87.5
6	2	2	0	1	0	99	4	0	0	0	1	0	0	0	1	1	0	1	2	1	5	2	7	2	1	1	0	0	61.5
5	1	2	3	0	0	99	4	1	0	0	1	0	0	0	1	1	0	1	2	1	5	2	7	2	1	1	0	0	99
0	1	1	0	0	1	100	4	0	0	0	4	2	3	3	1	2	2	2	2	1	14	8	22	7	3	4	11	2	20
1	0	0	3	1	0	91	5	0	0	0	2	2	1	0	2	2	2	1	4	1	12	5	17	5	3	2	11	2	50
1	1	2	3	0	0	100	5	1	0	0	1	0	0	1	2	2	2	3	3	2	8	8	16	5	2	3	7	1	50
1	1	0	1	1	1	80	5	0	0	0	3	3	4	2	2	3	1	0	2	3	18	5	23	10	6	4	15	3	40
0	1	2	0	0	1	100	5	0	0	0	3	2	3	4	1	2	2	1	2	2	14	8	22	9	4	5	2	0	60
2	2	2	0	0	0	80	0	0	0	0	1	0	0	3	4	1	4	3	0	0	2	14	16	7	0	7	9	1	70
0	1	1	0	1	0	100	3	0	0	0	3	3	2	1	2	4	3	1	2	3	17	7	24	9	6	3	8	1	45
0	1	2	3	0	0	85	1	0	0	0	2	1	0	2	2	3	2	3	2	3	11	9	20	8	4	4	8	1	77.5
0	1	1	0	0	1	85	0	0	0	0	4	3	4	2	0	3	1	1	4	3	21	4	25	8	6	2	17	3	50
2	1	2	3	1	0	80	2	0	0	0	4	4	4	2	2	3	1	1	4	4	23	6	29	12	8	4	7	1	60.2
1	2	0	1	1	0	99	0	0	0	0	2	2	0	1	1	3	0	2	3	2	12	4	16	6	4	2	12	2	10
0	0	0	5	1	0	100	5	0	0	0	2	1	1	1	1	3	3	1	1	2	10	6	16	5	3	2	2	0	30
0	1	0	5	0	0	100	5	0	0	0	3	3	3	0	2	4	0	2	3	2	18	4	22	7	5	2	14	2	42.5
3	1	0	1	0	0	80	4	0	0	0	3	4	2	0	1	2	0	2	3	2	16	3	19	7	6	1	0	0	100
2	1	0	3	1	0	80	4	0	0	0	3	4	2	0	1	2	0	2	3	2	16	3	19	7	6	1	0	0	100
1	1	3	4	0	0	100	2	0	0	0	0	0	0	2	2	2	2	2	3	2	7	8	15	6	2	4	8	1	55
0	0	2	0	0	1	99	1	0	0	0	2	2	0	3	2	3	3	2	2	1	10	10	20	8	3	5	0	0	57.5
1	1	2	3	1	0	100	2	0	0	0	2	0	2	0	1	1	0	1	2	1	8	2	10	2	1	1	6	1	55.5
0	0	1	3	1	1	100	3	0	0	0	2	1	4	2	1	2	2	2	2	3	14	7	21	7	4	3	8	1	62
1	1	2	4	2	0	90	2	0	0	0	0	2	2	3	2	2	3	1	2	2	10	9	19	9	4	5	10	2	60
1	1	0	3	2	0	100	3	0	0	0	1	0	1	0	2	2	1	2	0	0	4	5	9	2	0	2	3	0	50
1	1	2	1	0	0	100	3	0	0	0	2	1	1	1	2	4	1	2	2	1	11	6	17	5	2	3	5	1	50
0	2	2	3	1	0	100	1	0	0	0	2	1	2	2	1	1	3	1	2	3	11	7	18	7	4	3	10	2	60
2	1	2	3	0	0	99	2	0	0	0	1	1	2	3	2	0	4	4	1	1	6	13	19	7	2	5	14	2	0
1	1	0	4	2	0	98	4	0	0	0	1	2	3	0	1	2	2	3	2	3	13	6	19	6	5	1	15	3	30
0	0	0	6	0	1	99	4	0	0	0	0	0	1	1	1	1	1	3	0	0	2	6	8	2	0	2	4	0	20
2	1	2	4	1	0	100	3	0	0	0	1	1	1	4	3	1	3	4	2	0	6	14	20	8	1	7	0	0	80
1	0	1	4	1	0	100	2	0	0	0	4	2	2	0	1	1	1	1	2	2	13	3	16	5	4	1	3	0	65
1	1	1	0	2	0	93	5	0	0	0	2	4	2	1	1	2	1	3	3	2	15	6	21	8	6	2	8	1	100
0	1	2	0	2	0	100	4	0	0	0	2	2	3	3	2	2	2	3	0	1	10	10	20	8	3	5	11	2	35
1	1	0	0	0	1	95	2	0	0	0	1	0	1	3	2	2	3	3	0	0	4	11	15	5	0	5	11	2	31.9
1	1	3	0	0	0	94	4	1	0	0	1	0	2	2	3	1	4	3	1	0	5	12	17	5	0	5	1	0	65.5
1	1	1	0	0	0	100	5	0	0	0	2	4	3	1	2	4	1	1	2	3	18	5	23	10	7	3	15	3	90
3	1	2	0	1	0	85	3	0	0	0	3	2	4	0	1	3	2	1	2	2	16	4	20	5	4	1	5	1	67
1	1	0	3	3	0	98	5	0	0	0	0	2	2	2	2	3	2	2	1	3	11	8	19	9	5	4	5	1	45
1	1	2	5	0	0	100	3	0	0	0	2	4	3	1	2	3	1	1	4	4	20	5	25	11	8	3	16	3	72.5
0	1	0	3	2	0	82	1	0	0	0	1	2	1	3	3	2	3	4	3	1	10	13	23	9	3	6	0	0	40
2	2	3	4	0	0	90	2	0	0	0	0	2	0	2	2	3	2	1	2	2	9	7	16	8	4	4	1	0	87
1	1	3	4	0	0	98	4	0	0	0	0	0	2	2	1	1	2	2	1	0	4	7	11	3	0	3	11	2	60
1	1	0	0	0	0	98	5	0	0	0	1	0	2	1	3	1	1	1	2	1	7	6	13	5	1	4	1	0	70
1	1	0	0	1	0	97	5	0	0	0	1	0	2	1	3	1	1	1	2	1	7	6	13	5	1	4	1	0	70
0	1	0	5	0	0	100	4	0	0	0	1	3	1	0	1	1	1	1	2	1	9	3	12	5	4	1	8	1	72.5
1	1	0	2	0	0	95	0	1	0	0	3	2	0	1	2	3	1	1	2	2	12	5	17	7	4	3	12	2	50
0	1	1	1	1	0	98	0	0	0	0	2	1	2	2	1	3	1	0	2	1	11	4	15	5	2	3	12	2	75
0	1	2	2	2	0	100	2	0	0	0	0	1	1	0	3	2	2	2	1	2	7	7	14	6	3	3	12	2	80
1	1	0	3	0	0	98	1	0	0	0	3	1	2	3	2	2	1	3	1	1	10	9	19	7	2	5	6	1	70
2	1	2	2	0	0	100	4	0	0	0	2	1	1	4	3	1	4	3	2	1	8	14	22	9	2	7	2	0	72.5
0	1	3	5	2	0	99	3	0	0	0	3	4	3	2	2	2	2	3	4	3	19	9	28	11	7	4	9	1	37.5
1	0	2	5	0	0	100	2	1	0	0	3	3	3	0	1	2	2	2	1	1	13	5	18	5	4	1	5	1	97.5
1	1	0	4	2	0	70	1	0	0	0	3	1	2	2	3	2	1	2	3	1	12	8	20	7	2	5	11	2	55
0	0	0	3	0	0	99	5	0	0	0	2	3	4	1	3	3	2	2	3	2	17	8	25	9	5	4	13	2	45
1	1	3	3	1	0	93	2	0	0	0	2	0	2	2	2	0	1	3	1	1	6	8	14	5	1	4	3	0	63
0	2	0	0	0	1	100	1	0	0	0	2	3	2	2	1	3	0	2	3	4	17	5	22	10	7	3	9	1	52.5
1	1	2	2	0	0	90	4	0	0	0	1	2	1	3	2	0	2	1	2	2	8	8	16	9	4	5	8	1	40
5	1	0	0	1	0	80	2	0	0	0	0	0	0	3	4	0	3	3	0	0	0	13	13	7	0	7	1	0	90
0	1	1	2	0	0	95	1	0	0	0	3	3	3	2	1	2	2	2	4	4	19	7	26	10	7	3	14	2	59.5
1	1	3		0	1	80	2	0	0	0	3	2	3	2	0	3	2	2	3	3	17	6	23	7	5	2	12	2	2
0	1	1	4	0	0	90	3	0	0	0	2	3	2	1	1	3	3	2	2	1	13	7	20	6	4	2	4	0	47.5
0	1	2	2	1	0	100	1	0	0	0	1	3	2	1	2	4	1	1	3	2	15	5	20	8	5	3	11	2	57.4
1	1	3	1	0	0	90	1	1	0	1	2	4	4	1	1	3	1	2	3	3	19	5	24	9	7	2	11	2	70
2	1	2	3	0	1	100	2	0	0	0	0	2	2	0	2	2	2	3	2	2	10	7	17	6	4	2	5	1	37.5
0	0	3	4	0	1	100	4	0	0	0	2	3	2	0	2	3	2	1	4	2	16	5	21	7	5	2	11	2	65
0	1	1	2	2	0	95	4	0	0	1	1	2	2	1	1	2	0	1	4	2	13	3	16	6	4	2	15	3	65
1	0	0	3	2	0	90	4	0	0	0	2	1	3	3	3	2	1	2	2	1	11	9	20	8	2	6	11	2	67.5
0	0	2	3	1	0	100	1	0	0	0	2	1	1	1	2	2	3	3	3	1	10	9	19	5	2	3	3	0	48
1	1	0	4	2	1	100	0	0	0	0	2	2	2	3	3	0	2	3	3	2	11	11	22	10	4	6	10	2	55
0	3	0	0	0	0	80	5	0	0	0	0	0	2	3	3	2	2	3	1	1	6	11	17	7	1	6	3	0	50
0	2	1	5	1	1	100	3	0	0	0	1	2	1	0	3	1	2	1	2	1	8	6	14	6	3	3	7	1	50
1	1	2	0	0	0	100	1	0	0	0	2	3	2	0	1	1	1	1	1	1	10	3	13	5	4	1	8	1	44
1	1	2	0	0	0	100	2	1	0	0	1	0	1	1	1	1	3	3	1	1	5	8	13	3	1	2	4	0	53.5
0	1	0	3	0	0	100	1	0	0	0	2	3	3	0	2	2	1	0	2	2	14	3	17	7	5	2	0	0	60
1	1	0	5	2	0	100	2	0	0	0	3	2	3	2	2	3	3	1	3	2	16	8	24	8	4	4	6	1	80
0	1	0	5	1	0	100	2	0	0	0	1	1	0	2	2	0	1	1	1	1	4	6	10	6	2	4	4	0	55
0	1	3	4	0	1	100	4	0	0	0	1	1	2	0	1	3	1	1	1	1	9	3	12	3	2	1	0	0	40
1	1	1	3	0	0	95	5	0	0	0	3	1	2	3	1	2	2	2	2	1	11	8	19	6	2	4	8	1	10
1	1	3	5	1	0	100	2	0	0	0	0	1	2	0	1	2	1	1	2	2	9	3	12	4	3	1	0	0	60
4	1	3	0	0	0	80	5	0	0	0	0	2	0	1	2	1	2	2	1	2	6	7	13	7	4	3	0	0	100
1	1	0	5	1	0	100	0	0	0	0	0	2	2	1	3	1	2	2	1	2	8	8	16	8	4	4	8	1	47.5
0	0	0	3	0	0	100	3	0	0	0	3	1	2	1	2	2	3	2	1	2	11	8	19	6	3	3	6	1	75
0	2	2	5	0	0	100	4	0	0	0	2	1	1	2	1	0	1	2	2	2	8	6	14	6	3	3	1	0	27.5
0	1	2	4	1	0	100	2	0	0	0	2	1	3	1	2	1	1	1	1	2	10	5	15	6	3	3	12	2	42.5
1	1	0	3	0	0	100	4	1	1	0	1	2	1	2	1	2	1	0	2	1	9	4	13	6	3	3	3	0	80
1	2	1	3	0	0	100	2	0	0	0	2	2	3	2	2	3	2	3	4	3	17	9	26	9	5	4	7	1	50
1	0	0	0	3	0	100	5	0	0	0	4	3	3	2	2	3	2	1	2	2	17	7	24	9	5	4	20	3	50
1	1	0	1	0	0	98	1	0	0	0	2	2	0	2	2	3	2	3	2	2	11	9	20	8	4	4	16	3	10
1	1	0	0	1	0	80	5	0	0	0	2	2	1	1	3	2	2	2	1	3	11	8	19	9	5	4	4	0	90
0	1	0	6	0	0	100	5	0	0	0	0	2	2	2	2	3	2	2	3	2	12	8	20	8	4	4	11	2	60
0	2	2	1	1	1	100	1	0	0	0	1	2	2	1	2	4	1	1	2	2	13	5	18	7	4	3	8	1	67.5
1	1	3	4	1	0	95	2	0	0	0	2	2	2	3	1	1	3	2	1	1	9	9	18	7	3	4	7	1	30
1	0	2	1	0	0	95	1	0	0	0	0	2	2	3	2	2	3	2	2	2	10	10	20	9	4	5	6	1	70
0	0	0	1	2	0	100	5	0	0	0	3	2	1	2	3	2	3	2	3	2	13	10	23	9	4	5	15	3	37.5
1	1	3	0	0	0	99	4	0	0	0	2	2	4	1	2	2	2	2	2	3	15	7	22	8	5	3	3	0	50
1	1	2	5	0	0	90	4	0	0	0	3	1	2	2	3	2	1	2	2	1	11	8	19	7	2	5	6	1	52.5
1	1	2	5	1	0	100	1	0	0	0	2	2	1	0	2	2	1	0	2	1	10	3	13	5	3	2	3	0	50
1	1	1	0	0	0	80	5	0	0	0	2	2	2	1	0	3	1	2	2	1	12	4	16	4	3	1	10	2	60
1	1	2	0	0	0	80	0	0	0	0	2	2	1	4	2	2	2	2	1	1	9	10	19	9	3	6	7	1	47.5
1	1	1	4	2	0	99	4	0	0	1	2	1	3	2	1	2	1	1	2	3	13	5	18	7	4	3	10	2	80
1	1	2	3	0	0	100	4	0	0	0	2	1	2	1	1	2	1	2	1	3	11	5	16	6	4	2	13	2	51
1	2	3	3	1	0	94	5	0	0	0	2	4	2	2	2	2	2	1	3	2	15	7	22	10	6	4	6	1	22.5
1	1	1	4	1	0	95	0	0	0	0	2	2	2	2	2	3	2	1	4	2	15	7	22	8	4	4	10	2	100
1	1	0	4	0	0	100	2	0	0	0	2	1	3	2	1	1	1	3	2	2	11	7	18	6	3	3	13	2	45
1	1	2		0	0	80	2	0	0	0	0	1	1	2	2	0	2	2	1	2	5	8	13	7	3	4	6	1	82.5
1	1	0	0	2	0	80	5	0	0	0	1	0	0	1	1	1	1	2	1	1	4	5	9	3	1	2	3	0	50
0	1	2	0	0	0	80	5	0	0	0	3	2	2	0	1	3	1	2	2	1	13	4	17	4	3	1	5	1	52
1	0	0	0	2	0	80	5	0	0	0	3	2	2	0	1	3	1	2	2	1	13	4	17	4	3	1	5	1	57
1	1	2	4	2	0	99	4	0	0	0	1	2	1	3	1	1	2	3	1	1	7	9	16	7	3	4	11	2	62.5
3	0	1	3	0	0	100	4	1	0	0	2	1	1	1	1	1	2	2	2	0	7	6	13	3	1	2	2	0	82.5
0	1	2	5	0	0	95	4	0	0	0	1	1	0	1	1	1	1	2	2	2	7	5	12	5	3	2	6	1	22.5
0	1	2	1	1	0	100	5	0	0	0	2	3	2	0	1	3	1	0	3	3	16	2	18	7	6	1	9	1	66.5
0	0	0	1	0	1	100	5	0	0	0	1	2	3	0	1	2	1	2	2	1	11	4	15	4	3	1	6	1	80
0	1	2	3	0	1	100	4	0	0	0	0	1	2	2	1	1	1	2	2	2	8	6	14	6	3	3	7	1	59
0	1	2	4	1	1	99	4	0	0	0	2	2	2	3	1	1	1	3	2	2	11	8	19	8	4	4	10	2	60
0	1	2	5	0	0	100	0	0	0	0	2	2	1	1	1	3	1	3	2	2	12	6	18	6	4	2	2	0	42.5
0	1	2	4	0	0	88	5	0	0	0	1	3	2	1	1	2	2	1	3	2	13	5	18	7	5	2	0	0	55
0	0	2	4	0	0	98	5	0	0	0	3	2	3	0	1	3	1	2	3	3	17	4	21	6	5	1	4	0	47.5
0	1	0	0	2	0	100	5	0	0	0	2	2	2	2	3	1	1	3	3	2	12	9	21	9	4	5	9	1	60
0	1	2	3	0	1	95	5	0	0	0	3	4	2	1	2	2	2	2	2	2	15	7	22	9	6	3	7	1	50
1	1	2	1	0	0	99	5	0	0	0	1	1	0	1	2	2	3	2	1	1	6	8	14	5	2	3	13	2	72.5
1	1	1	0	1	0	94	5	0	0	0	2	2	2	0	1	3	1	1	3	1	13	3	16	4	3	1	4	0	32
0	0	0	0	0	0	99	2	0	0	0	1	1	1	1	2	2	1	1	1	0	6	5	11	4	1	3	6	1	27.5
0	1	0	5	2	0	99	4	0	0	0	2	3	1	2	1	2	2	2	2	3	13	7	20	9	6	3	5	1	85
0	1	1	0	1	0	85	4	0	0	0	2	1	3	1	2	3	1	2	2	2	13	6	19	6	3	3	10	2	52.5
0	1	2	3	1	1	100	3	0	0	0	2	2	1	3	2	1	1	3	2	2	10	9	19	9	4	5	3	0	25
1	1	0	2	2	0	100	5	0	0	0	2	2	0	2	2	2	1	2	2	1	9	7	16	7	3	4	8	1	57.5
0	1	2	5	1	0	100	0	0	0	0	2	2	3	2	2	3	2	1	2	3	15	7	22	9	5	4	9	1	40
1	1	0		0	0	100	2	0	0	0	2	3	2	2	3	2	2	1	2	1	12	8	20	9	4	5	12	2	45.5
1	0	0	5	0	0	100	5	0	0	0	2	3	2	1	1	2	2	2	1	1	11	6	17	6	4	2	6	1	100
0	1	0	3	1	0	90	5	0	0	0	1	2	2	1	3	2	1	3	2	1	10	8	18	7	3	4	12	2	32.5
1	1	0	5	0	0	100	1	0	0	0	2	2	3	1	1	2	3	2	2	2	13	7	20	6	4	2	18	3	50
0	1	1	5	0	0	95	2	0	0	0	2	1	2	1	1	3	1	1	2	1	11	4	15	4	2	2	13	2	62.5
1	1	0	4	1	0	100	5	0	0	0	3	2	3	1	2	1	1	2	2	1	12	6	18	6	3	3	7	1	70
1	2	1	5	1	0	80	2	0	0	0	3	2	2	1	1	3	1	1	2	1	13	4	17	5	3	2	4	0	79
1	1	0	1	0	0	100	5	0	0	0	0	0	1	3	3	1	3	3	1	1	4	12	16	7	1	6	0	0	40
0	1	2	1	1	1	100	4	0	0	0	2	1	3	2	2	1	2	2	1	2	10	8	18	7	3	4	11	2	27.5
1	1	3	3	0	0	90	5	0	0	0	0	1	1	3	3	1	3	3	2	1	6	12	18	8	2	6	4	0	100
0	1	2	4	1	0	100	0	0	0	0	1	2	3	2	3	1	2	3	2	2	11	10	21	9	4	5	6	1	50
1	0	3	3	2	0	90	1	0	0	0	2	3	3	2	3	2	2	3	3	2	15	10	25	10	5	5	8	1	27.5
1	1	2	3	2	0	100	4	0	0	0	2	2	2	2	1	3	1	1	2	1	12	5	17	6	3	3	6	1	27.5
1	1	0	5	1	0	95	2	0	0	0	1	2	3	3	2	2	2	3	2	2	12	10	22	9	4	5	11	2	22.5
1	1	0	1	0	1	95	5	0	0	0	2	2	3	2	2	2	3	3	3	2	14	10	24	8	4	4	11	2	100
0	0	3	3	2	0	98	5	0	0	0	1	2	3	2	3	2	2	3	2	2	12	10	22	9	4	5	9	1	40
0	1	1	5	0	0	100	5	0	0	0	2	3	2	1	3	3	2	2	2	2	14	8	22	9	5	4	9	1	42.5
1	1	1	5	0	0	85	3	0	0	0	2	1	2	1	1	1	2	1	2	1	9	5	14	4	2	2	9	1	62.5
0	0	0	1	0	0	90	5	0	0	0	1	1	1	2	2	1	2	2	3	1	8	8	16	6	2	4	5	1	70
0	1	3	2	0	0	100	4	0	0	0	1	2	2	1	2	1	3	2	2	2	10	8	18	7	4	3	7	1	50
1	2	2	0	1	0	100	0	0	0	0	2	2	1	2	3	1	2	3	1	2	9	10	19	9	4	5	7	1	52
1	0	0	1	0	0	100	2	0	0	0	2	2	2	2	1	3	2	2	3	3	15	7	22	8	5	3	5	1	0
1	1	2	3	1	0	100	1	0	0	0	2	2	2	2	1	3	2	2	3	3	15	7	22	8	5	3	16	3	70
1	0	2	3	2	0	100	1	0	0	0	2	2	1	0	2	2	2	2	2	2	11	6	17	6	4	2	5	1	20
0	1	2	3	0	0	100	2	0	0	0	2	2	2	2	2	3	1	1	3	3	15	6	21	9	5	4	7	1	42.5
1	1	0	3	0	0	98	4	0	0	0	2	3	3	1	2	3	2	2	3	2	16	7	23	8	5	3	5	1	80
1	1	0	3	0	0	100	5	0	0	0	2	1	1	2	2	2	2	2	3	2	11	8	19	7	3	4	0	0	100
1	0	0	0	0	1	95	5	0	0	0	2	3	2	1	2	3	1	1	3	3	16	5	21	9	6	3	2	0	62.5
1	1	0	5	0	0	99	5	0	0	0	2	2	2	1	1	1	1	1	2	1	10	4	14	5	3	2	7	1	47.5
1	1	0	4	0	0	99	1	0	0	0	2	2	2	1	1	1	1	1	2	1	10	4	14	5	3	2	4	0	100
1	1	3	1	0	0	100	1	0	0	0	2	3	2	1	2	3	1	1	3	2	15	5	20	8	5	3	7	1	20
0	0	3	5	1	0	100	1	0	0	0	2	1	1	1	2	1	1	2	2	1	8	6	14	5	2	3	6	1	82.7
0	1	1	1	0	0	85	1	0	0	0	2	2	2	1	1	2	2	2	2	3	13	6	19	7	5	2	10	2	57.5
0	1	2	3	2	0	90	4	0	0	0	2	2	2	1	2	2	2	3	1	2	11	8	19	7	4	3	11	2	77.5
6	3	0	1	2	0	100	4	0	0	1	2	3	2	1	2	1	2	2	2	2	12	7	19	8	5	3	12	2	62.5
0	1	0	4	0	1	100	2	0	0	0	2	1	2	2	2	2	1	2	3	2	12	7	19	7	3	4	8	1	15
0	1	2	3	2	1	100	3	0	0	0	2	2	3	1	2	2	1	2	2	1	12	6	18	6	3	3	7	1	60
0	2	2	2	0	1	98	1	0	0	0	2	2	3	2	2	2	1	1	2	2	13	6	19	8	4	4	8	1	72.5
1	0	0	3	2	0	100	4	0	0	0	2	2	3	2	2	3	2	2	2	2	14	8	22	8	4	4	12	2	80
1	1	0	3	0	0	80	5	1	0	0	2	2	2	1	2	2	1	2	3	3	14	6	20	8	5	3	8	1	70
0	0	0	0	0	1	80	5	0	0	0	2	2	2	1	1	1	1	1	2	2	11	4	15	6	4	2	3	0	80
1	1	2	5	1	0	90	2	0	0	0	2	2	2	2	2	1	3	3	2	2	11	10	21	8	4	4	3	0	50
1	1	0	3	0	0	100	2	0	0	0	1	2	2	2	2	2	2	2	2	3	12	8	20	9	5	4	2	0	47.5
0	1	2	3	2	1	90	4	0	0	0	2	2	2	0	2	2	1	2	2	2	12	5	17	6	4	2	10	2	55
0	1	0	3	0	1	99	2	0	0	0	2	3	2	2	2	2	2	2	2	1	12	8	20	8	4	4	7	1	70
0	1	1	4	0	0	98	1	0	0	0	2	2	3	2	1	2	1	2	2	2	13	6	19	7	4	3	6	1	65
1	2	0	4	1	0	100	1	0	0	0	2	3	2	1	2	2	2	1	2	2	13	6	19	8	5	3	9	1	30
1	1	3	0	0	0	100	1	0	0	0	2	3	2	2	2	2	1	2	3	2	14	7	21	9	5	4	17	3	80
0	1	0	0	0	0	98	5	0	0	0	1	2	1	3	2	2	2	2	2	2	10	9	19	9	4	5	10	2	49.5
0	1	2	4	0	0	82	0	0	0	0	2	2	3	1	2	2	2	2	3	2	14	7	21	7	4	3	13	2	35
0	1	2	4	0	0	100	2	0	0	0	2	2	3	1	1	2	1	2	2	2	13	5	18	6	4	2	5	1	37.5
1	1	2	4	0	0	98	0	0	0	0	2	2	1	1	2	2	1	1	2	2	11	5	16	7	4	3	3	0	87.5
1	1	2	3	2	0	94	1	0	0	0	2	1	1	2	2	1	2	2	2	1	8	8	16	6	2	4	8	1	68
0	1	2	4	2	0	100	4	0	0	0	2	2	2	1	1	2	1	2	2	1	11	5	16	5	3	2	5	1	32.5
1	1	1	1	0	0	94	5	0	0	0	1	1	1	2	2	1	2	3	2	1	7	9	16	6	2	4	7	1	81.5
0	0	0	0	1	0	80	5	0	0	0	3	2	2	2	2	2	2	2	2	2	13	8	21	8	4	4	11	2	50
0	0	3	3	0	1	99	4	0	0	0	2	2	2	1	1	2	1	1	2	2	12	4	16	6	4	2	9	1	77.5
1	1	0	0	0	0	100	5	0	0	0	2	2	2	2	2	2	2	3	2	2	12	9	21	8	4	4	9	1	75
1	1	2	0	0	0	80	5	0	0	0	2	2	2	2	2	2	2	2	3	2	13	8	21	8	4	4	20	3	10
0	1	0	2	2	0	100	5	0	0	1	2	2	2	2	2	2	2	2	2	2	12	8	20	8	4	4	8	1	47.5
1	1	2	0	1	0	95	1	0	0	0	2	2	2	2	2	2	2	2	2	2	12	8	20	8	4	4	6	1	80
